# Supplementary material for: Sourdough Fermentation Degrades Wheat Alpha-Amylase/Trypsin Inhibitor (ATI) and Reduces Pro-Inflammatory Activity
Source: Foods. 2020 Jul 16;9(7):943. doi: 10.3390/foods9070943 (PMC7404469; doi:10.3390/foods9070943)
Supplement: Supplementary file 1 [file foods-09-00943-s001.zip]

Archive with 1 entries (1 files):
- foods-848626-supplementary.pdf
